# Supplementary material for: Investigation of the Vibrational Characteristics of 6-Isocyano-1-Methyl-1H-Indole: Utilizing the Isonitrile Group as an Infrared Probe
Source: Molecules. 2023 Oct 5;28(19):6939. doi: 10.3390/molecules28196939 (PMC10574170; doi:10.3390/molecules28196939)
Supplement: Supplementary file 1 [file molecules-28-06939-s001.zip]

Archive with 1 entries (1 files):
- molecules-2639091-supplementary.pdf
